# Supplementary material for: LC-MS/MS Method Development and Validation for Clinical Pharmacokinetics and Therapeutic Drug Monitoring of Potassium-Competitive Acid Blocker Vonoprazan-Based Triple Therapy for H. pylori in Human Plasma
Source: Pharmaceuticals (Basel). 2025 Oct 8;18(10):1509. doi: 10.3390/ph18101509 (PMC12567155; doi:10.3390/ph18101509)
Supplement: Supplementary file 1 [file pharmaceuticals-18-01509-s001.zip]

Archive with 1 entries (1 files):
- pharmaceuticals-3812487-supplementary.pdf
